# Supplementary material for: Higher Habitual Nuts Consumption Is Associated with Better Cognitive Function among Qatari Adults
Source: Nutrients. 2021 Oct 13;13(10):3580. doi: 10.3390/nu13103580 (PMC8538871; doi:10.3390/nu13103580)
Supplement: Supplementary file 1 [file nutrients-13-03580-s001.zip]

Archive with 1 entries (1 files):
- nutrients-1403138-supplementary.pdf
